# Supplementary material for: Pharmacological inhibition of S6K1 rescues synaptic deficits and attenuates seizures and depression in chronic epileptic rats
Source: CNS Neurosci Ther. 2023 Sep 22;30(3):e14475. doi: 10.1111/cns.14475 (PMC10945394; doi:10.1111/cns.14475)
Supplement: Supplementary file 1 — Appendix S1. [file CNS-30-e14475-s001.zip]

Archive with 2 entries (2 files):
- cns14475-sup-0001-AppendixS1.pdf
- cns14475-sup-0002-Supinfo.pdf
